# Supplementary material for: Working memory, age and education: A lifespan fMRI study
Source: PLoS One. 2018 Mar 27;13(3):e0194878. doi: 10.1371/journal.pone.0194878 (PMC5870997; doi:10.1371/journal.pone.0194878)
Supplement: S1 Table — (XLSX) [file pone.0194878.s002.xlsx]

## Sheet: correlation_matrices
Standardised betas
	age	education	PAL accuracy	IM	VS	Lang	Att	DM
age	1
education	-0.5196	1
PAL accuracy	-0.5817	0.2981	1
IM	-0.4634	0.3329	0.5202	1
VS	-0.2512	0.3427	0.2464	0.2597	1
Lang	-0.2491	0.2268	0.2311	0.3607	0.118	1
Att	-0.6098	0.4762	0.5798	0.4863	0.2529	0.4652	1
DM	-0.4062	0.2743	0.5792	0.6048	0.2964	0.323	0.4525	1
SAT accuracy	-0.4615	0.3918	0.4783	0.4256	0.3596	0.23	0.5471	0.3546
p value
	age	education	PAL accuracy	IM	VS	Lang	Att	DM
age
education	0
PAL accuracy	0	0.0012
IM	0	0.0001	0
VS	0.0189	0.0001	0.0251	0.0119
Lang	0.0211	0.0647	0.0541	0	1
Att	0	0	0	0	0.0172	0
DM	0	0.0052	0	0	0.0014	0.0002	0
SAT accuracy	0	0	0	0	0	0.0556	0	0
Sample size
	age	education	PAL accuracy	IM	VS	Lang	Att	DM
age	189
education	189	189
PAL accuracy	187	187	187
IM	187	187	186	187
VS	187	187	186	187	187
Lang	187	187	186	187	187	187
Att	187	187	186	187	187	187	187
DM	187	187	186	187	187	187	187	187
SAT accuracy	189	187	187	187	187	187	187	187
