# Supplementary material for: Working memory, age and education: A lifespan fMRI study
Source: PLoS One. 2018 Mar 27;13(3):e0194878. doi: 10.1371/journal.pone.0194878 (PMC5870997; doi:10.1371/journal.pone.0194878)
Supplement: S2 Table — (XLSX) [file pone.0194878.s003.xlsx]

## Sheet: correlations_adjusted_for_edu
Standardised betas
	age	PAL accuracy	IM	VS	Lang	Att	DM
age	1
PAL accuracy	-0.4688	1
IM	-0.32628	0.472902	1
VS	-0.824	0.16314	0.164986	1
Lang	-0.138162	0.172693	0.300709	0.0424396	1
Att	-0.468033	0.565613	0.423897	0.116009	0.461935	1
DM	-0.284841	0.537598	0.555247	0.218894	0.281953	0.348042	1
SAT accuracy	-0.394716	0.427106	0.34854	0.265821	0.16648	0.425472	0.291799
p values
	age	PAL accuracy	IM	VS	Lang	Att	DM
age	1
PAL accuracy	0	1
IM	0	0	1
VS	0.218	0.029	0.025	1
Lang	0.032	0.016	0	0.551	1
Att	0	0	0	0.14	0	1
DM	0	0	0	0.002	0	0	1
SAT accuracy	0	0	0	0	0.032	0	0
Sample size
	age	PAL accuracy	IM	VS	Lang	Att	DM
age	189
PAL accuracy	189	189
IM	187	187	187
VS	187	187	186	187
Lang	187	187	186	187	187
Att	187	187	186	187	187	187
DM	187	187	186	187	187	187	187
SAT accuracy	187	187	186	187	187	187	187	187
	189	187	187	187	187	187	187	187
