# Supplementary material for: Working memory, age and education: A lifespan fMRI study
Source: PLoS One. 2018 Mar 27;13(3):e0194878. doi: 10.1371/journal.pone.0194878 (PMC5870997; doi:10.1371/journal.pone.0194878)
Supplement: S3 Table — (XLSX) [file pone.0194878.s004.xlsx]

## Sheet: task_activations
set	set	cluster	cluster	cluster	cluster	peak	peak	peak	peak	peak					Talairach coordinates
p	c	p(FWE-cor)	p(FDR-cor)	equivk	p(unc)	p(FWE-cor)	p(FDR-cor)	T	equivZ	p(unc)	x,y,z {mm}	x,y,z {mm}	x,y,z {mm}		x	y	z	hemisphere		BA
HL>LL
0.000527994	2	0	4.01337e-43	8501	2.67558e-44	0	9.74702e-14	16.2923	65535	4.44089e-16	27	-60	45		23.29	-61.71	39.36	Right Cerebrum	Precuneus	7
						0	9.74702e-14	15.669	65535	4.44089e-16	21	-66	57		17.58	-68.32	49.45	Right Cerebrum	Precuneus	7
						0	9.74702e-14	14.3227	65535	4.44089e-16	30	-72	24		26.29	-71.08	19.61	Right Cerebrum	Precuneus	31
		0	7.69504e-37	6649	1.026e-37	0	9.74702e-14	11.448	65535	4.44089e-16	27	3	51		23.37	-3.54	50.28	Right Cerebrum	Sub-Gyral	6
						0	9.74702e-14	11.4046	65535	4.44089e-16	42	9	27		37.55	4.06	29.62	Right Cerebrum	Precentral Gyrus	6
						0	9.74702e-14	11.2717	65535	4.44089e-16	6	24	42		4.09	16.9	43.78	Right Cerebrum	Medial Frontal Gyrus	6
LL>HL
3.10334e-10	5	2.28624e-08	2.71594e-08	721	3.87992e-09	2.76875e-08	3.3416e-07	7.65655	7.13396	4.8761e-13	-45	-75	42		-43.34	-75.08	34.27	Left Cerebrum	Angular Gyrus	39
						4.91917e-05	7.51356e-05	6.27647	5.97261	1.16742e-09	-60	-42	0		-56.65	-40.61	-0.53	Left Cerebrum	Middle Temporal Gyrus	21
						9.61086e-05	0.000106862	6.13734	5.8517	2.4328e-09	-57	-63	21		-54.17	-62.01	16.4	Left Cerebrum	Middle Temporal Gyrus	19
		3.74019e-06	2.96212e-06	456	6.34739e-07	7.72034e-08	4.35849e-07	7.48271	6.99156	1.35925e-12	-9	-51	33		-9.86	-52.11	28.9	Left Cerebrum	Cingulate Gyrus	31
						0.494673	0.196279	3.92041	3.83858	6.18742e-05	-6	-54	9		-6.81	-52.83	7.26	Left Cerebrum	Posterior Cingulate	30
		7.25987e-11	1.72488e-10	1065	1.23205e-11	2.66515e-06	8.14134e-06	6.8574	6.46998	4.90064e-11	6	33	-18		4.82	30.52	-8.97	Right Cerebrum	Anterior Cingulate	32
						8.30688e-06	1.90316e-05	6.63523	6.28121	1.67971e-10	-9	9	-9		-9.22	7.44	-3.28	Left Cerebrum	Caudate
						3.63604e-05	6.66439e-05	6.33849	6.02629	8.38829e-10	-18	45	48		-18.14	36.06	50.63	Left Cerebrum	Superior Frontal Gyrus	8
		0.00580172	0.00345612	154	0.000987462	0.00215736	0.00152245	5.45446	5.2485	7.66693e-08	57	-63	33		51.19	-63.61	28.85	Right Cerebrum	Middle Temporal Gyrus	39
						0.0250733	0.0129282	4.85612	4.70719	1.2558e-06	69	-39	3		62.7	-38.69	4.37	Right Cerebrum	Middle Temporal Gyrus	22
						0.109053	0.0480996	4.45096	4.33423	7.31348e-06	60	-60	12		54.22	-59	10.42	Right Cerebrum	Middle Temporal Gyrus	39
		0.0323195	0.0156113	100	0.00557545	0.00964758	0.00611035	5.09754	4.92698	4.17544e-07	39	-18	69		34.21	-24.73	64.67	Right Cerebrum	Precentral Gyrus	4
						0.0621297	0.0293913	4.61243	4.48346	3.67209e-06	24	-24	78		20.21	-31.03	71.95	Right Cerebrum	Postcentral Gyrus	3
						0.191556	0.0749502	4.27661	4.17224	1.50813e-05	27	-15	75		23.04	-22.4	70.11	Right Cerebrum	Precentral Gyrus	4
