# Supplementary material for: Working memory, age and education: A lifespan fMRI study
Source: PLoS One. 2018 Mar 27;13(3):e0194878. doi: 10.1371/journal.pone.0194878 (PMC5870997; doi:10.1371/journal.pone.0194878)
Supplement: S4 Table — (XLSX) [file pone.0194878.s005.xlsx]

## Sheet: Linear_associations_with_age
Linear association between task activations and age
set	set	cluster	cluster	cluster	cluster	peak	peak	peak	peak	peak					Talairach coordinates
p	c	p(FWE-cor)	p(FDR-cor)	equivk	p(unc)	p(FWE-cor)	p(FDR-cor)	T	equivZ	p(unc)	x,y,z {mm}	x,y,z {mm}	x,y,z {mm}		x	y	z	hemisphere		BA
Unmasked, adjusting for grey matter probability
Decreased activation with age
4.14489e-07	3	8.96598e-06	7.60892e-06	139	4.47584e-07	0.023872	0.0417434	5.04758	4.87999	5.30466e-07	30	6	60		26.05	-1.55	58.62	Right Cerebrum	Middle Frontal Gyrus	6
						0.0730617	0.0571607	4.80019	4.65454	1.62352e-06	21	-3	48		17.84	-8.84	46.98	Right Cerebrum	Cingulate Gyrus	24
						0.339466	0.267192	4.37531	4.26292	1.00888e-05	30	-6	48		26.16	-11.68	46.85	Right Cerebrum	Middle Frontal Gyrus	6
		0.00914549	0.00384561	53	0.000458643	0.879158	0.421977	3.90516	3.82338	6.58162e-05	21	-69	60		17.54	-71.37	51.86	Right Cerebrum	Precuneus	7
						0.999996	0.750692	3.31746	3.2656	0.000546154	24	-60	63		20.3	-63.27	55.38	Right Cerebrum	Superior Parietal Lobule	7
		0.0135025	0.00384561	49	0.000678638	0.955148	0.533629	3.78552	3.71055	0.000103403	-12	-66	66		-13.06	-68.94	56.98	Left Cerebrum	Superior Parietal Lobule	7
						0.987264	0.584711	3.67619	3.60712	0.000154806	-30	-63	60		-29.64	-65.54	51.62	Left Cerebrum	Superior Parietal Lobule	7
						0.998868	0.594907	3.52902	3.4674	0.000262762	-24	-66	66		-24.17	-68.89	56.8	Left Cerebrum	Superior Parietal Lobule	7
Increased activation with age
No significant findings
Unmasked, adjusting for grey matter probablity and accuracy
No significant findings
Unmasked, adjusting for grey matter probablity and education
No significant findings
Masked with task activations (cluster <.05fwe), adjusting for grey matter probability
Decreased activation with age
1.01857e-06	3	1.03192e-05	0.00384561	137	5.15138e-07	0.023872	0.0417434	5.04758	4.87999	5.30466e-07	30	6	60		26.05	-1.55	58.62	Right Cerebrum	Middle Frontal Gyrus	6
						0.0730617	0.0571607	4.80019	4.65454	1.62352e-06	21	-3	48		17.84	-8.84	46.98	Right Cerebrum	Cingulate Gyrus	24
						0.339466	0.267192	4.37531	4.26292	1.00888e-05	30	-6	48		26.16	-11.68	46.85	Right Cerebrum	Middle Frontal Gyrus	6
		0.0100724	0.00384561	52	0.000505361	0.879158	0.421977	3.90516	3.82338	6.58162e-05	21	-69	60		17.54	-71.37	51.86	Right Cerebrum	Precuneus	7
						0.999996	0.750692	3.31746	3.2656	0.000546154	24	-60	63		20.3	-63.27	55.38	Right Cerebrum	Superior Parietal Lobule	7
		0.0181995	0.0156335	46	0.000916887	0.955148	0.533629	3.78552	3.71055	0.000103403	-12	-66	66		-13.06	-68.94	56.98	Left Cerebrum	Superior Parietal Lobule	7
						0.987264	0.584711	3.67619	3.60712	0.000154806	-30	-63	60		-29.64	-65.54	51.62	Left Cerebrum	Superior Parietal Lobule	7
						0.998868	0.594907	3.52902	3.4674	0.000262762	-24	-66	66		-24.17	-68.89	56.8	Left Cerebrum	Superior Parietal Lobule	7
Increased activation with age
No significant findings
