# Supplementary material for: Working memory, age and education: A lifespan fMRI study
Source: PLoS One. 2018 Mar 27;13(3):e0194878. doi: 10.1371/journal.pone.0194878 (PMC5870997; doi:10.1371/journal.pone.0194878)
Supplement: S5 Table — (XLSX) [file pone.0194878.s006.xlsx]

## Sheet: Cubic_associations_with_age
Cubic associations between task activations and age
set	set	cluster	cluster	cluster	cluster	peak	peak	peak	peak	peak					Talairach coordinates
p	c	p(FWE-cor)	p(FDR-cor)	equivk	p(unc)	p(FWE-cor)	p(FDR-cor)	T	equivZ	p(unc)	x,y,z {mm}	x,y,z {mm}	x,y,z {mm}		x	y	z	hemisphere		BA
Unmasked, adjusting for grey matter probability
Increased activation with age
1.71208e-08	3	0.00133617	0.00166609	74	6.66436e-05	0.0291642	0.159009	5.00393	4.84035	6.48064e-07	18	-48	30		15.17	-49.18	26.9	Right Cerebrum	Precuneus	31
						0.545186	0.330575	4.19667	4.09665	2.09582e-05	12	-51	36		9.54	-52.47	31.9	Right Cerebrum	Precuneus	31
						0.792733	0.394222	3.99482	3.90769	4.65923e-05	6	-57	30		4.04	-57.51	25.92	Right Cerebrum	Posterior Cingulate	31
		9.16689e-05	0.000228464	107	4.56928e-06	0.263226	0.278935	4.4586	4.34012	7.12031e-06	-63	3	-15		-59.14	2.64	-9.99	Left Cerebrum	Middle Temporal Gyrus	21
						0.302689	0.278935	4.41386	4.29868	8.5909e-06	-51	0	-12		-48.07	-0.48	-7.39	Left Cerebrum	Superior Temporal Gyrus	22
						0.468845	0.330575	4.25869	4.15448	1.63016e-05	-57	-6	-18		-53.57	-5.51	-13.37	Left Cerebrum	Middle Temporal Gyrus	21
		0.00467789	0.00389514	60	0.000233708	0.693279	0.373447	4.07959	3.98718	3.34316e-05	-6	60	9		-6.54	53.37	17.33	Left Cerebrum	Medial Frontal Gyrus	9
						0.959207	0.557329	3.77648	3.70201	0.000106949	3	57	9		1.79	50.54	17.2	Right Cerebrum	Medial Frontal Gyrus	9
						0.993183	0.618855	3.63274	3.56593	0.000181286	9	57	0		7.44	51.29	9.26	Right Cerebrum	Medial Frontal Gyrus	10
Decreased activation with age
0.00467789	1	0.00145729	0.000508822	73	7.26889e-05	0.328857	0.218638	4.38643	4.27324	9.63274e-06	30	6	57		26.08	-1.29	55.95	Right Cerebrum	Sub-Gyral	6
						0.989884	0.667793	3.65987	3.59165	0.000164294	33	0	48		28.95	-6.11	47.43	Right Cerebrum	Middle Frontal Gyrus	6
						0.999494	0.702424	3.49102	3.43123	0.000300421	24	-3	51		20.58	-9.12	49.7	Right Cerebrum	Middle Frontal Gyrus	6
Unmasked, adjusting for grey matter probability and accuracy
Increased activation with age
1.25216e-07	4	0.00745513	0.0115837	55	0.000372746	0.191747	0.231781	4.55557	4.4291	4.73135e-06	-9	-66	-6		-9.44	-62.69	-7.23	Left Cerebellum	Culmen	*
						0.994614	0.752953	3.61804	3.55163	0.000191427	0	-75	3		-1.24	-71.9	0.15	Left Cerebrum	Lingual Gyrus	18
						0.999943	0.752953	3.40272	3.34677	0.000408798	-18	-60	-9		-17.72	-56.79	-9.51	Left Cerebellum	Culmen	*
		0.0411175	0.0245745	38	0.00209144	0.368692	0.259665	4.34813	4.23712	1.13204e-05	-15	-75	-24		-14.8	-69.47	-24.18	Left Cerebellum	Uvula	*
		0.00994827	0.0115837	52	0.000498024	0.548722	0.336889	4.19463	4.09423	2.11785e-05	-63	-3	-18		-59.12	-2.69	-13.19	Left Cerebrum	Middle Temporal Gyrus	21
						0.810728	0.569612	3.97869	3.89209	4.96919e-05	-54	0	-12		-50.85	-0.46	-7.44	Left Cerebrum	Superior Temporal Gyrus	38
		0.0147339	0.0115837	48	0.000739386	0.991608	0.752953	3.64737	3.57945	0.00017216	9	57	0		7.44	51.29	9.26	Right Cerebrum	Medial Frontal Gyrus	10
						0.994766	0.752953	3.61623	3.54991	0.000192682	-6	57	9		-6.54	50.58	17.07	Left Cerebrum	Medial Frontal Gyrus	9
						0.996475	0.752953	3.59203	3.52694	0.000210195	3	57	9		1.79	50.54	17.2	Right Cerebrum	Medial Frontal Gyrus	9
Decreased activation with age
No significant findings
Unmasked, adjusting for grey matter probability and education
Increased activation with age
0.00106819	2	0.00324235	0.00841776	64	0.00016188	0.474282	0.516082	4.25475	4.15028	1.66037e-05	-51	0	-12		-48.07	-0.48	-7.39	Left Cerebrum	Superior Temporal Gyrus	22
						0.784108	0.628279	4.00316	3.91506	4.51903e-05	-63	3	-18		-59.1	2.9	-12.66	Left Cerebrum	Middle Temporal Gyrus	21
						0.962743	0.842797	3.76802	3.69363	0.000110538	-57	-6	-18		-53.57	-5.51	-13.37	Left Cerebrum	Middle Temporal Gyrus	21
		0.0458635	0.0505603	37	0.00234019	0.965932	0.842797	3.75947	3.68556	0.000114101	-6	60	9		-6.54	53.37	17.33	Left Cerebrum	Medial Frontal Gyrus	9
						0.995692	0.898677	3.60389	3.5382	0.000201429	9	66	0		7.47	59.68	10.06	Right Cerebrum	Medial Frontal Gyrus	10
						0.999659	0.898677	3.47379	3.41451	0.000319483	12	57	3		10.19	51.02	11.99	Right Cerebrum	Medial Frontal Gyrus	10
Decreased activation with age
No significant findings
Unmasked, adjusting for grey matter probability, accuracy and education
Increased activation with age
2.47297e-06	3	0.00561748	0.0131897	58	0.000280633	0.145155	0.174982	4.63621	4.50269	3.35489e-06	18	-78	21		15.2	-76.35	16.22	Right Cerebrum	Cuneus	18
						0.94554	0.736767	3.80742	3.73044	9.55733e-05	21	-69	33		17.86	-69.02	27.77	Right Cerebrum	Precuneus	31
						0.946597	0.736767	3.8053	3.72844	9.63329e-05	24	-72	9		20.91	-69.74	6.13	Right Cerebrum	Posterior Cingulate	30
		0.0220481	0.019297	44	0.00111065	0.154023	0.174982	4.61948	4.48731	3.60648e-06	-9	-66	-6		-9.44	-62.69	-7.23	Left Cerebellum	Culmen	*
						0.971044	0.736767	3.74508	3.67157	0.000120533	0	-75	3		-1.24	-71.9	0.15	Left Cerebrum	Lingual Gyrus	18
		0.024422	0.019297	43	0.00123172	0.88502	0.736767	3.89962	3.81732	6.74554e-05	-54	0	-12		-50.85	-0.46	-7.44	Left Cerebrum	Superior Temporal Gyrus	38
						0.931799	0.736767	3.83264	3.75423	8.6937e-05	-63	-3	-18		-59.12	-2.69	-13.19	Left Cerebrum	Middle Temporal Gyrus	21
Decreased activation with age
No significant findings
Unmasked, adjusting for grey matter probability, accuracy and a cubic transform of education
Increased activation with age
set	set	cluster	cluster	cluster	cluster	peak	peak	peak	peak	peak
						0.999999	0.897757	3.28763	3.23653	0.000604954	-6	-57	-6		-6.64	-54.32	-6.39	Left Cerebellum	Culmen	*
		0.0244581	0.0120518	43	0.00123394	0.125286	0.140078	4.67707	4.54024	2.80953e-06	18	-78	21		15.2	-76.35	16.22	Right Cerebrum	Cuneus	18
						0.997016	0.784965	3.58252	3.51757	0.000217755	18	-75	30		15.1	-74.34	24.52	Right Cerebrum	Cuneus	18
						0.998808	0.784965	3.53295	3.47048	0.000259761	18	-69	18		15.26	-67.7	14.34	Right Cerebrum	Posterior Cingulate	31
		0.0271087	0.0120518	42	0.00136952	0.336293	0.257377	4.3803	4.26639	9.93316e-06	-15	-75	-24		-14.8	-69.47	-24.18	Left Cerebellum	Uvula	*
		0.0199487	0.0120518	45	0.00100413	0.704296	0.546433	4.0718	3.97893	3.46131e-05	-63	-3	-18		-59.12	-2.69	-13.19	Left Cerebrum	Middle Temporal Gyrus	21
						0.852391	0.600626	3.93701	3.85248	5.84638e-05	-54	0	-12		-50.85	-0.46	-7.44	Left Cerebrum	Superior Temporal Gyrus	38
		0.0133728	0.0120518	49	0.000670887	0.977648	0.665392	3.72233	3.65006	0.000131091	-3	57	9		-3.77	50.56	17.11	Left Cerebrum	Medial Frontal Gyrus	9
						0.98527	0.665392	3.68862	3.61816	0.000148352	9	57	0		7.44	51.29	9.26	Right Cerebrum	Medial Frontal Gyrus	10
						0.999965	0.886502	3.38576	3.33029	0.000433772	9	48	15		7.25	41.6	21.85	Right Cerebrum	Medial Frontal Gyrus	9
Decreased activation with age
No significant findings
Masked with task activations (cluster p<.05fwe), adjusting for grey matter probability
Increased activation with age
No significant findings
Decreased activation with age
0.00145729	1	0.00145729	0.000508822	73	7.26889e-05	0.328857	0.218638	4.38643	4.27324	9.63274e-06	30	6	57		26.08	-1.29	55.95	Right Cerebrum	Sub-Gyral	6
						0.989884	0.667793	3.65987	3.59165	0.000164294	33	0	48		28.95	-6.11	47.43	Right Cerebrum	Middle Frontal Gyrus	6
						0.999494	0.702424	3.49102	3.43123	0.000300421	24	-3	51		20.58	-9.12	49.7	Right Cerebrum	Middle Frontal Gyrus	6
Masked with task deactivations (cluster p<.05fwe), adjusting for grey matter probability
Increased activation with age
0.0147836	1	0.0147836	0.0326334	48	0.000742366	0.545186	0.330575	4.19667	4.09665	2.09582e-05	12	-51	36		9.54	-52.47	31.9	Right Cerebrum	Precuneus	31
						0.85901	0.435024	3.92875	3.84559	6.01321e-05	6	-57	33		4.01	-57.77	28.6	Right Cerebrum	Cingulate Gyrus	31
						0.886112	0.458928	3.89715	3.81584	6.78592e-05	0	-60	27		-1.48	-60.01	22.89	Left Cerebrum	Precuneus	23
Decreased activation with age
No significant findings
Masked with task deactivations (cluster p<.05fwe), adjusting for grey matter probability and accuracy
No significant findings
Masked with task deactivations (cluster p<.05fwe), adjusting for grey matter probability and education
No significant findings
Masked with task deactivations (cluster p<.05fwe), adjusting for grey matter probability, accuracy and education
No significant findings
Masked with task deactivations (cluster p<.05fwe), adjusting for grey matter probability, accuracy and a cubic transform of education
No significant findings
